# Supplementary material for: Withania somnifera L.: Phenolic Compounds Composition and Biological Activity of Commercial Samples and Its Aqueous and Hydromethanolic Extracts
Source: Antioxidants (Basel). 2023 Feb 22;12(3):550. doi: 10.3390/antiox12030550 (PMC10045402; doi:10.3390/antiox12030550)
Supplement: Supplementary file 1 [file antioxidants-12-00550-s001.zip]

Archive with 1 entries (1 files):
- antioxidants-2204029-supplementary.pdf
